# Supplementary material for: Adaptation responses to salt stress in the gut of Poecilia reticulata
Source: Anim Cells Syst (Seoul). 2025 Jan 18;29(1):84–99. doi: 10.1080/19768354.2025.2451413 (PMC11749108; doi:10.1080/19768354.2025.2451413)
Supplement: Supplemental Material [file TACS_A_2451413_SM9521.zip]

Archive with 7 entries (7 files):
- Table S1 List of Primers.xlsx
- Table S2 K-means clustering of differentially expressed genes.xlsx
- Table S3. Transcriptome comparsion of a subset of genes from the Intestine and gill in the guppy.xlsx
- Video file S1_guppy.gif
- Video file S2_guppy.gif
- Video file S3_zebrafish.gif
- Video file S4_Zebrafish.gif
