# Supplementary material for: Adaptation responses to salt stress in the gut of Poecilia reticulata
Source: Anim Cells Syst (Seoul). 2025 Jan 18;29(1):84–99. doi: 10.1080/19768354.2025.2451413 (PMC11749108; doi:10.1080/19768354.2025.2451413)
Supplement: Supplemental Material [file TACS_A_2451413_SM9521.zip › Table S1 List of Primers.xlsx]

## Sheet: RT-PCR Primer
	TARGET	Forward sequences (5’ → 3’)	Reverse sequences (5’ → 3’)
RT-primer
Species	Target	Forward sequences (5’ → 3’)	Reverse sequences (5’ → 3’)
Guppy	actin	GAGCGTGGCTACTCCTTCAC	AGGAAGGAAGGCTGGAAGAG
	aqp1a	AACACGTCCAAATGACACGA	CGCAGCCTGTGTAGCTGATA
	bhlhe40	CGCCTTCTCTCTCCAAACAC	AGCGATGCATTCGTTTATCC
	cebpd	AGGTTCAGCGTGGAGTATCG	GTGAGCTCCCTGGTTAGCTG
	fosl2	AGATCGAGAGCCTGCAGAAG	CACCACCTGGTTCATCTGTG
	gata6	CAGGAACGCAGAAGGAGAAC	GAGCTGGTTTTGGAGCAGTC
	pik3cb	CAGTCCTGAAGCTGGTGACA	TTTGCACTCGTTGCATCTTC
	slc3a1	CAGTTTCTGGCTGGAGAAGG	ACCTGGCTGGTGGTGTAGTC
	slc12a1	TTTTATGCTGCTGTGGCTTG	TCCCACATAGCTCTGCACTG
	sgk1	TACGGAGGTGGATGAGGAAC	AGCAGAGCTCCTGGTGGTAA
Zebrafish	actin	CACGGCATCATTACCAACTG	CCAGAAGCGTAGAGGGACAG
	aqp1a	GGGATGTGGAATCAATCCTG	ACACGCTCAGGGAAATCATC
	bhlhe40	TTACCAGTGCTCAGCCTCCT	TCGATGAGGCAGTTTGTACG
	cebpd	GGAGATGCAAAACCAGGAGA	AAGAGCTCGTCGTTGCAGAT
	fosl2	TGACCATGCGCTCTAATCTG	CATCATCCTCGTCATCATCG
	gata6	ATGCTGCACTCACTGCAATC	AGACATGCGCTTCTGAGGTT
	pik3cb	GTGCTTGCAAGGAAGACCTC	AGCATCTTCAGCGTTCACCT
	slc3a1	CGTCTGGTTTCAGCTTAGCC	CCGAAAACACTCACCCAGTT
	slc12a1	CAACATCTACAAGGCGCTCA	CGTACGAGGCCAGAAAGAAG
	sgk1	ATGGAACGACGTCAACCTTC	CTGCAGTGGCTTGTTCAAAA
ChIP-primer
Species	Target	Forward sequences (5’ → 3’)	Reverse sequences (5’ → 3’)
Guppy	fosl2 promoter(-1kb)	CATCCAGACTGTTGGGACCT	CGTCAGACACTGGAGGGATT
	pik3cb promoter(-1kb)	GTGCGTTTATGGACCAGGAC	GCACAACCGAGATGCAATTA
	slc12a1 promoter(-1kb)	TCAATTAATGCAGCCAGCAC	TCCCTCTCAGCTTTCTTCCA
Zebrafish	fosl2 promoter(-1kb)	AGGAAACCCATTCTCGTGTG	AAAAGCCAAACGCTGACATT
	pik3cb promoter(-1kb)	ATTTCGGGTTTCCAGCTTTC	CAGCCAAAACCGATAATTCAA
	slc12a1 promoter(-1kb)	TACACCGCCAAAACTCATCA	AGGGACAGTCCACACACACA
