# Supplementary material for: Adaptation responses to salt stress in the gut of Poecilia reticulata
Source: Anim Cells Syst (Seoul). 2025 Jan 18;29(1):84–99. doi: 10.1080/19768354.2025.2451413 (PMC11749108; doi:10.1080/19768354.2025.2451413)
Supplement: Supplemental Material [file TACS_A_2451413_SM9521.zip › Table S2 K-means clustering of differentially expressed genes.xlsx]

## Sheet: Sheet1
	id	k_means_5	0_1	0_2	18_1	18_2	35_1	35_2
ENSPREG00000022976	def6c	1	20.7	14.54	47.54	41.4	25.77	30.86
ENSPREG00000022899	spic	1	3.12	3.98	12.83	10.75	4.36	8.65
ENSPREG00000022894	tmem51a	1	17.21	44.91	138.97	79.84	47.35	70.44
ENSPREG00000022879	muc13b	1	546.54	685.4	1835.14	2106.48	584.46	828.34
ENSPREG00000022838	thbs2a	1	1.21	1.21	3.53	0.78	0.37	0.31
ENSPREG00000022822	slc1a5	1	8.14	7.67	16.1	13.64	1.79	3.67
ENSPREG00000022793	mmp9	1	1.4	0.89	4.94	2.34	0.05	0.16
ENSPREG00000022621	dpep1	1	887.24	980.92	2124.29	2241.27	206.64	854.48
ENSPREG00000022358	ndrg3a	1	32.16	58.94	71.01	72.78	28.04	34.69
ENSPREG00000022333	si:ch73-160i9.1	1	0.4	0.34	0.95	0.64	0	0
ENSPREG00000022178	FAR2	1	29.17	10.32	51.17	28.05	3.16	12.2
ENSPREG00000021985	tlcd2	1	10.9	21.67	47.53	46.75	6.18	25.95
ENSPREG00000021932	SLC29A2	1	33.53	30.41	38.63	44.25	16.47	25.63
ENSPREG00000021904	zgc:158564	1	9.29	17.28	18.21	15.02	6.93	9.96
ENSPREG00000021694	hoxa13a	1	28.12	9.38	24.05	39.34	0.22	1.35
ENSPREG00000021518	slc1a1	1	38.23	21.38	37.65	50.45	10.39	23.01
ENSPREG00000021500	mat2ab	1	149.79	138.85	320.72	397.95	94.57	90.65
ENSPREG00000021263	zgc:162730	1	304.66	267.49	610.84	690.8	335.04	473.11
ENSPREG00000021013	kank4	1	2.2	3.49	5.33	4.34	1.07	1.14
ENSPREG00000020743	oga	1	7.11	8.73	13.17	19.43	5.33	8.65
ENSPREG00000020732	dennd11	1	24.23	26.09	33.46	36.02	10.53	17.43
ENSPREG00000020675	ada	1	62.59	52.97	84	116.84	41.16	47.87
ENSPREG00000020566	rin2	1	4.64	6.52	17.94	13.67	8.62	14.85
ENSPREG00000020544	slc16a10	1	59.35	57.5	63.45	73.1	10.66	24.72
ENSPREG00000020305	si:ch211-215k15.4	1	13.07	11.15	6.74	44.64	0	0
ENSPREG00000020296	ace	1	63.6	54.24	109.7	230.71	19.26	40.74
ENSPREG00000020231	tnfrsfa	1	3.46	3.15	7.95	12.48	4.11	8.16
ENSPREG00000020175	itgb6	1	17.69	21.48	38.4	37.73	11.27	15.41
ENSPREG00000019580	plin2	1	321.52	412.67	1022.5	1427.09	455.4	683.27
ENSPREG00000019495	slc39a10	1	16.26	23	57.61	48.03	29.4	53.41
ENSPREG00000019111	slc10a2	1	225.64	175.91	705.67	613.08	0	429.3
ENSPREG00000019071	itgb1b	1	36.6	41.6	62.57	41.04	24.48	25.96
ENSPREG00000018917	slc6a19a.2	1	256.63	375.3	787.71	813.72	172.59	318.5
ENSPREG00000018906	si:ch211-212o1.2	1	46.13	37.52	58.4	51.53	10.56	25.92
ENSPREG00000018899	gramd1c	1	9.44	21.39	18.42	25.22	5.27	9.78
ENSPREG00000018868	cers2a	1	22.43	16.42	22.5	24.98	8.9	11.4
ENSPREG00000018814	slc6a18	1	60.89	34.2	142.15	78.99	16.23	48.02
ENSPREG00000018693	tmod2	1	29.97	30.75	38.37	40.97	20.36	22.33
ENSPREG00000018653	TST	1	37.27	90.67	105.58	99.22	31.01	55.98
ENSPREG00000018249	bhlhe41	1	26.05	20.76	30.15	43.04	9.77	10.97
ENSPREG00000018247	si:dkey-194e6.1	1	365.67	318.26	718.26	495.59	114.66	298.53
ENSPREG00000017830	plekhj1	1	21.85	15.91	29.23	32.38	15.03	14.72
ENSPREG00000017530	man1a1	1	40.79	77.26	66.89	87.37	36.88	43.26
ENSPREG00000017090	ca5a	1	23.39	19.97	49.06	36.16	4.24	15.71
ENSPREG00000016914	LCT	1	16.84	26.61	62.86	67.44	27.09	31.8
ENSPREG00000016642	agr1	1	51.36	31.52	86.98	60.22	29.15	25.95
ENSPREG00000016565	slc26a3.2	1	11.75	20.08	17.86	33.51	4.02	5.59
ENSPREG00000016384	oxct1a	1	7.3	7.85	11.18	15.47	5.24	5.8
ENSPREG00000016316	cyp26b1	1	1.52	1.61	6.28	5.36	0.49	0.06
ENSPREG00000016314	oclna	1	23.06	19.61	31.53	28.64	13.01	12.93
ENSPREG00000016301	cacna1ha	1	0.75	1.03	2.03	3.11	1.83	1.59
ENSPREG00000016199	SLC16A7	1	26.93	13.73	19.7	37.46	5.76	12.21
ENSPREG00000016189	fermt1	1	28.79	22.69	47.82	35.76	12.79	22.98
ENSPREG00000016178	gadd45ga	1	8.23	8.9	28.14	31.02	15.93	12.63
ENSPREG00000015576	noxo1b	1	8.94	3.33	155.76	55.62	3.42	43.08
ENSPREG00000015483	evplb	1	11.19	9.56	22.24	16.65	8.05	10.55
ENSPREG00000015443	tmigd1	1	318.95	211.8	699.52	679.41	0	414.58
ENSPREG00000015077	stk38l	1	4.13	4.38	12.54	11.11	5.55	10.74
ENSPREG00000014931	cplx2	1	13.97	13.88	22.15	17.35	5.81	9.2
ENSPREG00000014873	gm2a	1	45.26	26.62	58.75	52.53	11.62	22.99
ENSPREG00000014746	slc38a4	1	7.89	13.58	15.23	13.44	7.07	8.4
ENSPREG00000014644	st3gal8	1	36.35	31.71	35.08	45.1	18.8	19.8
ENSPREG00000014625	plecb	1	12.45	8.15	13.73	14.18	2.04	8.1
ENSPREG00000014494	lratb.1	1	0	2.87	9.01	5.23	1.37	1.34
ENSPREG00000014425	junbb	1	42.29	41.48	137.47	136.17	99.58	102.08
ENSPREG00000014336	zgc:91976	1	24.42	28.88	34.47	36.07	9.9	19.57
ENSPREG00000014185	slc25a38a	1	10.81	35.94	33.78	50.54	16.84	20.06
ENSPREG00000014128	dhrs3b	1	0.81	0.84	1.79	1.65	0.55	0.78
ENSPREG00000014103	ano9a	1	1.37	2.66	8.04	6	0.64	0.54
ENSPREG00000014004	mrc1b	1	8.35	3.68	14.44	10.53	3.67	3.64
ENSPREG00000013895	slc15a1b	1	446.31	772.95	1444.04	1306.19	759.09	870.82
ENSPREG00000013887	gadd45ab	1	35.46	23.22	40.14	46.61	19.84	25.92
ENSPREG00000013714	itga6b	1	4.34	3.26	7.13	5.94	2.79	2.8
ENSPREG00000013450	ccka	1	4.72	4.03	8.33	7.24	1.23	2.93
ENSPREG00000013420	NR4A1	1	0.88	1.03	10.84	12.96	1.13	3.05
ENSPREG00000013403	nfil3-6	1	32.84	27.12	61.16	92.13	23.76	39.99
ENSPREG00000013281	si:dkey-219e21.2	1	278.41	344.38	565.71	633.23	206.39	397.09
ENSPREG00000013233	atp8b5a	1	5.45	7.94	10.78	18.01	2.76	5.99
ENSPREG00000013145	pak6b	1	3.52	1.93	3.32	6.55	0.23	1.01
ENSPREG00000013080	abcc4	1	54.96	91.98	81.66	129.46	45.83	46.51
ENSPREG00000012986	SPDEF	1	20.08	11.71	28.01	25.67	5.24	11.23
ENSPREG00000012973	wwc1	1	5.81	9.57	12.16	11.25	4.91	6.99
ENSPREG00000012958	pacsin1b	1	94.45	89.11	104.94	125.39	38.34	68.74
ENSPREG00000012927	zgc:172122	1	3.65	4.48	4.86	8.51	1.6	1.06
ENSPREG00000012584	enpep	1	259.86	310.45	583.15	794.88	413.66	677.31
ENSPREG00000012477	slc7a9	1	6.63	6.3	26.27	26.16	10.5	21.05
ENSPREG00000012140	cpt1cb	1	16.64	11.42	31.84	22.17	5.65	13.26
ENSPREG00000012057	gna15.4	1	2.38	2.82	4.04	4.26	1.77	1.84
ENSPREG00000011897	galcb	1	28.08	23	33.68	32.69	15.41	13.23
ENSPREG00000011804	pnpla2	1	0.73	0.68	1.61	1.59	0	0.02
ENSPREG00000011789	BCL11B	1	2.61	2.77	6	6.57	4.11	3.93
ENSPREG00000011720	xpnpep2	1	187.62	220.73	378.28	420.84	232.45	246.79
ENSPREG00000011603	cobl	1	20.04	37.91	45.65	50.5	20.43	28.55
ENSPREG00000011456	nox1	1	23.33	22.96	140.37	101.95	25.28	68.9
ENSPREG00000011442	HSPA2	1	14.89	25.61	105.55	127.11	47.29	9.89
ENSPREG00000011437	RNF223	1	27.47	27.21	76.72	60.3	19.83	52.39
ENSPREG00000011435	arl13a	1	0	0	1.15	0.25	0.18	0.92
ENSPREG00000011373	cuzd1.1	1	97.34	391.58	917.58	817.26	348.27	465.17
ENSPREG00000011327	prdm1b	1	8.06	4.24	16.8	10.43	2.05	5.36
ENSPREG00000011325	sqstm1	1	59.65	77.85	102.24	118.8	42.77	68.07
ENSPREG00000011267	HSPA2	1	10.42	27.61	80.99	142.59	49.09	10.15
ENSPREG00000011238	AMY1C	1	24.44	34.06	40.8	54.48	0.13	2.71
ENSPREG00000011090	dachc	1	5.05	2.57	13.43	11.15	6.29	4.62
ENSPREG00000010903	slc16a9a	1	147.61	234.63	401.27	511.19	166.57	233.69
ENSPREG00000010615	epcam	1	838.34	633.28	866.68	1018.1	503.85	600.18
ENSPREG00000010395	rgs5a	1	75.95	92.81	114.87	128.24	42.05	48.13
ENSPREG00000010387	slc20a1b	1	36.33	55.3	89.4	117.33	49.44	70.19
ENSPREG00000010342	pck1	1	254.56	326.91	782.83	2461.11	175.35	633.73
ENSPREG00000010341	hic1	1	45.63	37.62	50.68	62.31	28.54	30.39
ENSPREG00000010069	slc5a1	1	87.18	101.43	291.44	415.76	95.73	186.42
ENSPREG00000009850	stat3	1	10.15	9.5	21.15	17.57	11.67	14.33
ENSPREG00000009832	adamts1	1	0.7	1.04	2.55	2.92	1.81	2.06
ENSPREG00000009731	rorca	1	7.63	10	16.87	20.8	5.78	9.19
ENSPREG00000009651	itga2.2	1	2.8	3.39	7.9	5.55	2.25	2.88
ENSPREG00000009558	GXYLT1	1	1.75	3	4.49	3.49	0.76	0.98
ENSPREG00000009426	kif19	1	0	0	0.31	0.59	0	0
ENSPREG00000009315	areg	1	23.49	17.95	32.15	32.32	12.59	16.59
ENSPREG00000009306	cldnc	1	185.21	112.4	209.54	181.57	92.83	118.98
ENSPREG00000009192	traf4a	1	2	2.68	8.25	7.44	1.8	4.41
ENSPREG00000009057	il22ra2	1	1.42	1.96	12.5	6.44	3.38	10.04
ENSPREG00000008829	fosl1a	1	11.49	7.62	28.53	54.99	2.95	11.05
ENSPREG00000008770	lonrf1l	1	17.28	21.1	27.77	28.87	13.7	17.5
ENSPREG00000008643	igsf9b	1	2.86	3.48	5.26	5.49	1.89	2.57
ENSPREG00000008502	st8sia6	1	3.65	0.33	19.6	20.11	8.98	15.77
ENSPREG00000008492	ankfy1	1	34.75	38.96	43.73	48.11	23.14	26.83
ENSPREG00000008348	zfand2a	1	26.05	27.14	56.67	65.49	29.93	41.98
ENSPREG00000008347	INHBC	1	1.06	15.83	13.37	14.04	3.73	3.69
ENSPREG00000008328	IQSEC1	1	7.98	11.89	19.18	19.5	8.92	12.26
ENSPREG00000008327	clic5a	1	10.35	17.67	38.87	52.44	20.86	43.06
ENSPREG00000008286	slc5a5	1	0	0	2.85	0.3	0.81	1.42
ENSPREG00000007914	si:dkey-243k1.3	1	58.01	108.5	164.6	76.84	0.05	1.3
ENSPREG00000007612	nr5a2	1	1	1.8	7.45	4.79	3.27	3.43
ENSPREG00000007526	alpi.2	1	167.34	160.03	220.23	352.65	113.95	135.3
ENSPREG00000007247	LPIN2	1	3.02	4.39	4.74	4.33	1.39	1.77
ENSPREG00000007088	myh14	1	25.95	15.11	40.49	34.6	5.42	11.62
ENSPREG00000006858	aqp1a.1	1	13.76	8.48	65.19	48.67	22.52	42.65
ENSPREG00000006730	lamtor4	1	0	0	0	23.12	6.37	9.34
ENSPREG00000006482	ssh2a	1	3.19	3.44	10.1	8.72	4.7	6.25
ENSPREG00000006453	pip5k1ba	1	5.36	4.53	9.73	6.79	3.01	2.58
ENSPREG00000006020	CLRN3	1	185.86	132.67	312.53	257.25	136.28	164.75
ENSPREG00000005968	slc4a2b	1	17.13	13.37	17.45	19.45	2.66	8.57
ENSPREG00000005480	snx30	1	8.32	8.28	10.88	13.57	3.41	3.9
ENSPREG00000005453	zc3h12a	1	6.6	11.83	23.45	24.75	13.3	15.54
ENSPREG00000005277	baiap2l1b	1	4.62	3.65	4.26	6.62	1.22	1.68
ENSPREG00000005131	themis2	1	10.13	15.23	11.69	14.95	5.31	5.79
ENSPREG00000004760	pik3c2a	1	18.02	15.67	25.95	24.21	11.6	14.82
ENSPREG00000004736	wsb2	1	15.05	18.66	21.57	20.55	9.67	8.29
ENSPREG00000004720	fosl2	1	13.07	12	23.51	30.86	18.54	34.82
ENSPREG00000004329	pdlim4	1	27.98	49.3	71.29	74.27	30.17	42.5
ENSPREG00000004164	ptgr1	1	12.89	27.31	148.3	165.88	61.25	53.63
ENSPREG00000004048	akap12b	1	6.78	7.94	11.15	11.17	5.71	5.86
ENSPREG00000003973	SOCS3	1	11.57	16.41	147.54	64.26	19.96	53.36
ENSPREG00000003905	f2rl2	1	8.26	3.49	11	7.52	1.93	2.61
ENSPREG00000003881	ankrd50l	1	6.29	5.86	8.33	10.14	4.1	5.24
ENSPREG00000003829	rhpn2	1	6.61	3.68	7.8	6.46	0.83	3.14
ENSPREG00000003794	PTPRB	1	3.59	3.56	5.73	4.93	2.27	2.02
ENSPREG00000003525	pim1	1	32.12	13.35	43.8	28.65	16.66	20.18
ENSPREG00000003505	ptgis	1	2.03	0.54	5.86	1.72	0.46	0.09
ENSPREG00000003479	gss	1	9.31	13.31	13.21	14.05	6.04	6.36
ENSPREG00000003360	slc15a2	1	176.49	151.59	344.08	423.99	2.51	229.25
ENSPREG00000003304	slc49a4	1	8.82	5.04	7.54	10.31	2.51	4.3
ENSPREG00000003123	cyp26a1	1	7.88	4.49	6.81	23.69	0.66	1.49
ENSPREG00000002838	slkb	1	36.94	34.83	55.53	65.27	25.01	37.84
ENSPREG00000002691	cd81a	1	62.41	50.74	75.59	64.38	23.98	39.58
ENSPREG00000002675	fkbp5	1	8.91	7.69	17.21	67.93	10.85	54.79
ENSPREG00000002670	bag3	1	2.53	3.91	9.52	8.68	7.89	2.54
ENSPREG00000002577	pnp5a	1	2.83	2.69	24.03	6.85	0.96	2.72
ENSPREG00000002408	ehmt2	1	6.01	5.39	9.21	8.5	3.6	5.13
ENSPREG00000002304	ppp1r9a	1	3.35	1.61	3.52	3.69	0.33	1.4
ENSPREG00000002145	si:ch1073-440b2.1	1	24.17	16.3	45.49	49.84	13.59	27.75
ENSPREG00000001987	jun	1	31.98	23.12	87.65	142.34	50.11	82.08
ENSPREG00000001958	zmp:0000000936	1	12.48	15.01	39.66	29.08	10.2	21.11
ENSPREG00000001782	tmbim1a	1	6.71	8.3	9.38	13.44	4.4	6.28
ENSPREG00000001738	mical2b	1	2.15	5.18	15.77	16.07	4.51	5.85
ENSPREG00000001658	cldn7b	1	129.88	98.71	223.58	135.25	46.78	50.47
ENSPREG00000001381	zgc:154142	1	31.08	80.3	178.93	102.47	11.3	2.05
ENSPREG00000001139	vwa11	1	439.98	263.15	765.82	676.11	183.86	402.87
ENSPREG00000000889	fabp6	1	12491.8	17290.2	30900.2	28950.5	5.98	21259.1
ENSPREG00000000835	lrrc58b	1	2.87	7.98	8.62	15.15	3.59	2.03
ENSPREG00000000529	lrpap1	1	95.84	60.34	121.44	109.72	16.02	27.56
ENSPREG00000000521	junba	1	50.82	25.19	83	83.55	36.84	50.51
ENSPREG00000000512	nfil3-5	1	5.82	7.62	5.24	9.83	0.94	1.64
ENSPREG00000000332	dnajb1b	1	12.77	11.37	71.59	192	54.04	30.7
ENSPREG00000000329	dnm2b	1	32.02	44.54	48.07	43.69	24.03	30.19
ENSPREG00000000314	adcy9	1	21.41	23.54	41.19	45.02	22.01	44.78
ENSPREG00000023021	tfr1b	2	7.03	5.81	4.74	5.7	12.49	16.32
ENSPREG00000022962	si:ch211-117m20.4	2	1.59	0	0.32	0	3.24	7.64
ENSPREG00000022681	ndufa12	2	223.26	223.61	207.48	186.15	324.9	483.14
ENSPREG00000022544	nrap	2	0.34	0.01	0.03	0	0.57	0.85
ENSPREG00000022082	7SK	2	831.65	885.64	481.14	590.83	763.04	1071.24
ENSPREG00000021799	selenoj	2	47.3	56.12	35.28	38.79	95.79	127.21
ENSPREG00000021733	tsc1b	2	7.02	10.43	8.38	7.31	12.15	13.73
ENSPREG00000021261	hoga1	2	64.19	71.89	59.27	73.5	117.86	129.5
ENSPREG00000021164	mical3a	2	4.14	4.49	3.26	3.36	6.12	9.21
ENSPREG00000021121	ndufb9	2	164.39	193.13	177.26	166.79	245.52	287.89
ENSPREG00000020942	dhcr24	2	14.46	11.94	8.03	11.77	14.16	41.54
ENSPREG00000020071	ebp	2	47.78	41.62	17.69	24.31	28.75	196.55
ENSPREG00000020045	ndufa9a	2	171.16	177.73	172.07	173.01	258.2	353.6
ENSPREG00000020005	uqcrc2b	2	189.78	190.39	165.53	158.44	247.82	299.83
ENSPREG00000019774	onecut2	2	0.76	2.82	0	0	0	3.65
ENSPREG00000019655	ccdc9	2	21.64	23.39	22.53	23.71	38.1	42.14
ENSPREG00000019171	ppargc1a	2	1.55	2.78	3.52	4.48	5.52	8.32
ENSPREG00000019113	slc1a2b	2	0.06	0.47	0.61	1.44	4.2	5.22
ENSPREG00000018896	slc27a2a	2	17.21	14.07	32.26	33.47	30.36	125.59
ENSPREG00000018809	pfkpb	2	3.11	7	1.92	2.39	5.75	7.49
ENSPREG00000018774	mapk6	2	110.8	118.32	101.38	147.64	225.75	247.9
ENSPREG00000018697	tob1b	2	26.36	28.38	41.68	31.2	52.56	62.3
ENSPREG00000018649	galnt14	2	2.2	6.45	0.93	1.74	7.49	9.41
ENSPREG00000018482	decr2	2	43.79	52.45	51.74	44.11	77	91.01
ENSPREG00000018065	mat2al	2	127.23	138.9	100.45	123.48	157.06	218.49
ENSPREG00000017619	fdps	2	3.65	2.09	0.92	0.77	1.39	4.66
ENSPREG00000017125	marcksl1b	2	249.92	192.5	100.96	83.66	273.2	306.92
ENSPREG00000017096	arhgap15	2	69.52	15.21	40.3	35.46	54.64	63.39
ENSPREG00000017047	txlna	2	21.79	9.26	16.36	10.47	24.11	31.02
ENSPREG00000016968	iah1	2	53.58	36.04	31.22	19.13	48.84	64.26
ENSPREG00000016851	gpia	2	450.13	361.23	311.29	368.48	522.33	719.46
ENSPREG00000016729	samm50l	2	15.02	16.12	15.45	16.67	25.55	28.96
ENSPREG00000016478	atm	2	7.94	7.96	6.85	7.94	11.86	14.16
ENSPREG00000016169	caprin1b	2	138.51	112.24	121.3	146.5	204.21	226.22
ENSPREG00000016123	casz1	2	8.88	14.34	12.73	13.05	20.67	27.36
ENSPREG00000015984	treh	2	71.11	232.52	90.2	130.47	194.42	242.54
ENSPREG00000015903	rh50	2	14.64	34.14	23.07	15.61	45.37	98.7
ENSPREG00000015889	acbd7	2	2.8	27.41	16.62	17.95	42.76	61.94
ENSPREG00000015753	ndufa10	2	168.99	145.27	150.03	150.43	223.35	271.58
ENSPREG00000015702	camk1da	2	2.97	1.64	0.16	0.39	6.92	7.54
ENSPREG00000015573	serhl	2	16.85	18.04	13.48	13.38	21.47	31.4
ENSPREG00000015548	tmem97	2	9.03	9.37	7.32	6.82	12.04	22.98
ENSPREG00000014899	tex30	2	2.76	6.82	3.39	4.44	10.37	18.54
ENSPREG00000013969	tmem11	2	14.5	16.15	13.73	16.87	23.77	29.86
ENSPREG00000013875	si:ch211-106h4.9	2	2.03	1.62	0.51	0.62	0.91	1.94
ENSPREG00000013426	gsg1l	2	1.83	3.57	1.05	0.9	4.44	5.85
ENSPREG00000013296	DHRS9	2	25.15	54.09	33.56	33.97	48.44	92.77
ENSPREG00000013275	atp5f1b	2	314.68	346.01	383.02	338.71	522.66	587.52
ENSPREG00000013230	mep1b	2	420.03	975.67	660.9	522.54	854.09	1142.29
ENSPREG00000012812	ENPP7	2	165.7	229.37	348.35	575.58	376.2	622.62
ENSPREG00000012543	usp5	2	15.35	20.72	16.01	14.82	23.08	27.06
ENSPREG00000012056	hmgcs1	2	32.43	45.62	16.55	19.28	14.04	74.99
ENSPREG00000012002	adob	2	19.35	20.17	12.44	10.9	25.65	28.91
ENSPREG00000011596	ndufs1	2	17.63	21.6	20.65	23.09	31.05	37.26
ENSPREG00000011319	usp2a	2	1.85	3.4	2.57	3.76	8.5	9.89
ENSPREG00000011131	irx1a	2	0	0	0.05	0	0.35	0.59
ENSPREG00000011079	tapbpl	2	30.81	16.92	14.63	10.43	23.14	25.03
ENSPREG00000010822	ebpl	2	20.21	23.22	13.6	19.69	25.55	66.72
ENSPREG00000010723	zgc:153654	2	67.03	16.99	14.96	11.57	23.54	75.27
ENSPREG00000010641	cyp7a1	2	0	2.49	1.54	0.3	16.08	219.56
ENSPREG00000010630	b3galt2	2	4.67	9.13	3.5	8.89	14.21	24.93
ENSPREG00000010514	fam13b	2	8.19	8.1	5.9	5.91	11.73	14.12
ENSPREG00000010314	elovl6	2	7.42	12.96	15.08	30.87	33.31	45.35
ENSPREG00000010219	hsd3b7	2	31.12	17.13	34.52	21.98	48.09	69.08
ENSPREG00000010027	alp3	2	289.59	634.86	554.38	627.44	911.82	1198.1
ENSPREG00000009903	mrpl39	2	14.56	13.94	14.41	13.5	26.06	29.37
ENSPREG00000009291	suclg1	2	85.3	106.33	95.23	113.94	147.65	180.38
ENSPREG00000009287	nck2a	2	10.83	14.04	21.8	20.56	24.89	36.41
ENSPREG00000009273	acad11	2	41.28	47.83	42.99	40.17	86.18	106.82
ENSPREG00000008401	cox5ab	2	119.77	103.37	93.56	116.17	167.41	193.51
ENSPREG00000008378	upp2	2	11.95	19.93	0.42	0	1.48	23.51
ENSPREG00000008113	slc5a2	2	0.38	0.38	0.12	0	0.22	5.73
ENSPREG00000007882	si:zfos-943e10.1	2	7.11	5.21	6.84	5.15	13.78	16.2
ENSPREG00000007843	acot13	2	32.73	41.53	27.05	32.86	59.14	67.67
ENSPREG00000007589	cyp8b2	2	29.58	46.78	80.43	35.99	138.89	457.09
ENSPREG00000006130	chaf1a	2	10.6	9.84	8.7	9.13	13.02	20.23
ENSPREG00000005778	capn2b	2	34.84	29.24	25.83	27.78	38.09	44.04
ENSPREG00000005683	ndufb10	2	36.93	37.96	33.82	44.5	62.1	70.67
ENSPREG00000005657	onecut1	2	5.58	6.63	1.52	1.18	7.6	11.38
ENSPREG00000005643	ckmt1	2	223.35	275.63	229	171.63	307.67	437.18
ENSPREG00000005429	tm7sf2	2	20.8	38.07	20.28	32.33	34.57	133.47
ENSPREG00000005303	ATP5MC2	2	156.2	81.06	84.03	78.38	114.46	162.78
ENSPREG00000004834	sigmar1	2	8.69	9.04	5.53	8.75	13.04	15.27
ENSPREG00000004233	psd2	2	0.87	1.51	2.72	2.72	3.59	6.61
ENSPREG00000003943	mrpl3	2	81.78	61.28	72.39	73.51	105.04	132.02
ENSPREG00000003377	spire2	2	33.53	44.48	33.6	31.55	43.86	62.33
ENSPREG00000003000	kat6b	2	9.56	9.09	10.62	11.02	15.09	17.3
ENSPREG00000002967	lrp2a	2	0.01	0.09	0	0	0	1.56
ENSPREG00000002704	aimp1a	2	91.69	47.82	55.78	42.44	71.34	89.16
ENSPREG00000002557	rnf20	2	14.27	13.84	13.07	14.47	21.52	23.71
ENSPREG00000002517	ppifb	2	90.89	95.69	108.59	102.24	149.05	175.02
ENSPREG00000002278	lrrc4.1	2	2.32	2.63	0.7	0.6	1.39	2.8
ENSPREG00000002267	dldh	2	27.12	24.15	26.47	23.43	35.19	56.91
ENSPREG00000001978	prdx3	2	120.39	126.2	125.73	123.77	182.39	194.23
ENSPREG00000001561	si:ch211-244b2.4	2	29.66	20.42	11.67	8.31	20.29	27.26
ENSPREG00000000871	ndufs2	2	164.07	178.98	146.31	192.72	271.74	370.63
ENSPREG00000000282	U3	2	0	0	0	0	0	89.66
ENSPREG00000023080	atp2a1l	3	0	0.02	0	0.03	2.94	0.09
ENSPREG00000022905	sord	3	27.53	45.56	124.33	118.21	246.29	114.93
ENSPREG00000022414	id1	3	59	58.18	72.89	102.96	152.89	160.79
ENSPREG00000022279	pink1	3	14.8	13.47	21.69	24.64	28.73	27.27
ENSPREG00000022191	vav2	3	17.02	14.12	25.48	26.73	52.71	36.12
ENSPREG00000021804	serp1	3	278.7	258.99	558.78	472.53	506.21	161.86
ENSPREG00000021688	ATAD2	3	1.42	1.68	4.63	2.15	4.65	5.56
ENSPREG00000021658	echs1	3	24.49	35.47	45.97	45.95	74.36	70.71
ENSPREG00000021336	slc22a13b	3	7.21	9.09	14.63	20.43	38.07	25.96
ENSPREG00000021312	slc22a13b	3	2.89	5.98	7.76	11.02	23.06	14.54
ENSPREG00000021285	slc22a13b	3	18.85	32.87	51.72	62.66	146.31	101.07
ENSPREG00000021042	kcnq3	3	0	0.07	0.09	2.05	1.24	0.52
ENSPREG00000020870	igfbp5a	3	6.72	13.39	19.99	15.39	35.53	28.48
ENSPREG00000019818	adrb2a	3	2.57	6.72	4.53	12.51	18.74	15.6
ENSPREG00000019624	mcl1b	3	11.86	9.37	21.87	22.75	22.72	15.59
ENSPREG00000019122	ARAP1	3	11.02	7.05	10.06	9.87	15.69	15.86
ENSPREG00000016924	zgc:172121	3	28.11	70.82	173.94	242.22	189.45	201.5
ENSPREG00000014917	GSTM4	3	55.6	89.23	148.37	185.88	320.31	168.22
ENSPREG00000014363	si:ch211-255i3.4	3	0	0	4.38	7.13	20.29	4.81
ENSPREG00000014180	HSP90AA1	3	42.48	34.67	73.21	114.56	107.75	45.24
ENSPREG00000013452	xirp2a	3	0.58	0.74	0.8	1.48	1.76	1.98
ENSPREG00000013253	nmrk2	3	1.43	3.56	7.12	8.06	10.71	8.59
ENSPREG00000012801	cbx2	3	0.49	0.96	5.35	2.67	10.84	4.71
ENSPREG00000012708	pou1f1	3	0.46	0.16	2.67	2.01	14.06	0.75
ENSPREG00000011980	rplp2	3	0	0	105.52	0	262.35	81.5
ENSPREG00000011906	sema5bb	3	0	0	0.41	0.18	0.42	0.5
ENSPREG00000011876	slc25a55a	3	19.63	21.63	24.03	27.39	54.7	42.08
ENSPREG00000011641	per1b	3	23.76	28.4	29.55	41.37	53.37	49.19
ENSPREG00000011258	gyg1a	3	65.76	51.92	57.59	126.06	155.2	121.35
ENSPREG00000010908	cldn15a	3	205.89	219.76	256.89	366.17	642.55	402.85
ENSPREG00000010147	si:ch1073-13h15.3	3	33.14	43.47	125.45	44.54	103.17	75.85
ENSPREG00000010034	slc5a1	3	98.24	136.03	241.61	280.74	234.14	289.16
ENSPREG00000009403	slc20a2	3	9.27	6.38	11.57	19.92	19.63	19.88
ENSPREG00000009164	slc12a1	3	12.96	10.08	27.17	35.54	190.58	74.82
ENSPREG00000007950	mrc1a	3	0	0.01	0.29	0.27	1.43	0.1
ENSPREG00000007376	slc39a8	3	4.46	9.73	14.75	14.43	29.61	20.44
ENSPREG00000006921	si:dkey-27i16.2	3	0	0	10.55	7.49	8.96	7.94
ENSPREG00000006497	pgam2	3	0.43	0	0	0	4.42	0.15
ENSPREG00000005917	hbegfa	3	53.07	34.87	70.88	88.38	95.57	121.74
ENSPREG00000005886	DNAH8	3	0.84	1.22	2.6	3.2	3.82	2.88
ENSPREG00000005340	utp25	3	3.23	6.22	13.4	13.01	14.29	15.4
ENSPREG00000003541	slc3a1	3	74.35	101.89	265.59	223.07	237.15	298.28
ENSPREG00000002881	otop2	3	8.39	24.58	27.46	54.15	114.87	101.18
ENSPREG00000002168	pik3ap1	3	33.23	16.92	33.02	26	82.79	57.17
ENSPREG00000001746	kdm6bb	3	20.12	27.42	31.33	51.03	102.43	63.03
ENSPREG00000001462	noc3l	3	18.64	25.19	32.67	31.91	48.88	47.95
ENSPREG00000001434	nhsl1b	3	14.32	14.83	20.85	24.28	30.09	36.05
ENSPREG00000001298	zgc:153901	3	0.87	0.37	3.02	5.77	4.88	6.59
ENSPREG00000000981	ddt	3	0	0	48.91	20.33	51.27	29.77
ENSPREG00000000954	gstt1b	3	32.55	58.01	58.92	124.59	162.5	142.09
ENSPREG00000000499	myh11a	3	23.37	25.42	39.18	35.02	42.92	49.91
ENSPREG00000000456	krt15	3	7.9	14.2	3.59	7.1	507.83	38.24
ENSPREG00000023240	lipca	4	0	10.16	0	0	0	0
ENSPREG00000022972	abcg4a	4	0.69	1.53	0	0.02	0.23	0.6
ENSPREG00000022724	rbp4	4	51.17	278.13	66.82	67.12	32.84	20.97
ENSPREG00000022718	cep55l	4	7.98	18.24	6.43	5.18	3.23	4.22
ENSPREG00000022714	cldn15b	4	5.18	21.11	0	0	5.35	2.88
ENSPREG00000022657	kng1	4	1.39	31.18	0.65	0.36	0.57	0.59
ENSPREG00000022651	slc43a1b	4	0.09	1.37	0.25	0	0	0
ENSPREG00000022547	f7	4	0	4.48	0	0	0	0
ENSPREG00000022466	cp	4	0.54	32.41	0.22	0.1	0.32	0.09
ENSPREG00000022092	si:dkey-188i13.10	4	119.42	279.18	13.41	24.38	2.99	15.51
ENSPREG00000022036	irf3	4	4.18	5.47	2.42	1.76	3.82	2.82
ENSPREG00000021423	rsad2	4	7.08	15.39	3.04	2.31	1.71	0.16
ENSPREG00000021415	cmpk2	4	5.28	6.63	2.13	2.42	2.51	2.98
ENSPREG00000020866	igfbp2b	4	0.43	15.69	0.21	0.36	0.18	0.19
ENSPREG00000020805	si:ch211-215k15.4	4	0.09	7.18	0.03	0	0	0
ENSPREG00000020482	c9	4	0.57	98.14	0.14	0.33	1	4.27
ENSPREG00000020461	epdr1	4	2.14	9.29	1.53	1.83	0.77	0.88
ENSPREG00000019475	etnppl	4	6.72	12.68	6.54	2.4	2.52	1.61
ENSPREG00000019460	slc1a3a	4	0.07	3.58	0.17	0	0	0
ENSPREG00000019179	cnstb	4	1.19	2.55	0.75	0.62	1.87	1.62
ENSPREG00000018644	serpina1l	4	16.65	1177.95	1.62	0.36	0.78	0.14
ENSPREG00000018332	wu:fj29h11	4	21.64	30.4	9.01	9.44	5.13	13.31
ENSPREG00000017803	itih1	4	1.34	19.51	0.34	0.19	0.49	0.28
ENSPREG00000017482	ins	4	57.21	59.26	0.52	15.85	12.92	2.65
ENSPREG00000017034	espn	4	2.87	5.92	0.55	0.74	1.64	1.47
ENSPREG00000016910	apof	4	2.03	6.52	0.42	0.1	0.67	0
ENSPREG00000016554	NACC2	4	15.35	15.92	3.98	5.5	10.64	3.65
ENSPREG00000016385	scdb	4	33.18	96.01	57.31	86.18	10.9	8.02
ENSPREG00000015891	ttc36	4	1.77	20.94	0.6	1.43	0	0
ENSPREG00000015749	MFAP4	4	0.64	13.75	0.51	0.98	0.2	0.13
ENSPREG00000015368	comtd1	4	0	43.36	0	0	0	0.66
ENSPREG00000015223	c8g	4	0.91	13.88	0.14	0.39	1.9	2.08
ENSPREG00000014716	zgc:103559	4	0	18.35	0	0	0	0.15
ENSPREG00000014707	ldlra	4	0.21	5.7	0	0	0.04	0
ENSPREG00000014664	wdr55	4	3.59	3.93	1.44	1.73	1.18	1.43
ENSPREG00000014642	agxta	4	8.4	76.48	3.08	4.98	0.29	7.06
ENSPREG00000014333	slc51a	4	0.5	8.75	4.32	3.49	1.51	0.64
ENSPREG00000014231	avil	4	6.44	7.77	2.3	3.59	1.56	1.74
ENSPREG00000014203	rnf213b	4	9.04	14.67	3.27	3.31	5.38	5.18
ENSPREG00000013322	abcb11b	4	0.55	2.9	0.03	0.02	0.32	2.16
ENSPREG00000013015	si:dkey-202e17.1	4	5.18	6.39	0.82	1.55	0.49	2.95
ENSPREG00000012990	cbsa	4	24.78	39.69	10.26	10.37	31.05	14.11
ENSPREG00000012588	hdac4	4	4.85	7.57	4.85	5.45	2.18	2.71
ENSPREG00000012281	cndp2	4	3.67	5.46	0.41	2.28	0	0
ENSPREG00000012171	gys2	4	0.39	11.03	0.37	0.2	0	0.8
ENSPREG00000012155	mgmt	4	3.53	5.8	0	0	1.93	0.91
ENSPREG00000011719	uroc1	4	0.06	2.8	0	0	0.09	0.88
ENSPREG00000011496	myrf	4	0.42	0.86	0.36	0.23	0.02	0
ENSPREG00000011285	f2	4	19.16	126.22	3.82	3.36	1.6	2.5
ENSPREG00000011083	cyp24a1	4	0.44	1.96	0	0.12	0	0
ENSPREG00000010517	ap1s3a	4	77.03	108.26	47.22	43.14	83.81	28.84
ENSPREG00000010459	cpb2	4	0.26	4.5	0.02	0.43	0	0
ENSPREG00000010363	smyd2a	4	4.11	4.9	2.9	4.96	3.85	4.16
ENSPREG00000010292	leap2	4	1.7	24.55	3.1	0	0	0
ENSPREG00000010287	gck	4	27.11	101.66	42.04	61.07	18.01	5.86
ENSPREG00000010240	dhx58	4	26.23	32.02	11.05	10	5.47	8.56
ENSPREG00000009863	dgat2	4	3.82	24.32	3.36	2.76	20.77	6.38
ENSPREG00000009691	zgc:77486	4	41.8	74.09	63.85	57.04	16.94	15.15
ENSPREG00000009624	tmem209	4	6.46	5.97	2.5	1.56	3.69	3.65
ENSPREG00000009540	znfx1	4	33.88	52.88	21.77	22.63	22.76	25.2
ENSPREG00000008891	nr0b2a	4	157.18	398.42	103.52	420.62	59.41	91.71
ENSPREG00000008797	ca4b	4	52.39	108.14	13.45	27.63	31.04	8.23
ENSPREG00000008703	serping1	4	1.21	63.46	0.17	0.05	0.3	0.39
ENSPREG00000008618	vtnb	4	1.78	44.54	0.78	1.06	24.9	16.61
ENSPREG00000008606	esyt2b	4	0.2	1.08	0.05	0.35	0	0
ENSPREG00000008280	slc27a4	4	29.33	65.81	46.86	35.86	19.64	22.66
ENSPREG00000008250	lcn15	4	3.68	11.36	0.97	0.6	0.65	0.11
ENSPREG00000008211	ambp	4	0.81	186.15	0.05	0	0	0
ENSPREG00000008180	SDS	4	1.43	4.1	2.27	0.15	0.06	0
ENSPREG00000007788	si:ch1073-280e3.1	4	3.77	8	1.05	0.77	1.25	2.45
ENSPREG00000007428	smchd1	4	8.13	10.36	5.06	3.59	4.28	3.37
ENSPREG00000007004	azin1b	4	85.82	138.13	125.11	81.07	44.71	55.85
ENSPREG00000006997	oat	4	12.49	24.36	13.39	6.3	4.43	5.8
ENSPREG00000006745	mlsl	4	0.55	8.13	1.76	0.51	0	0
ENSPREG00000006279	zmp:0000000735	4	11.8	18.81	4.15	6.44	3.07	5.57
ENSPREG00000006252	fabp10a	4	14.27	2690.45	4.04	2.04	3	0
ENSPREG00000006168	rdh8a	4	52.29	50.3	27.47	28.89	53.68	19.44
ENSPREG00000004654	apoa2	4	11.72	1860.77	5.77	2.59	3.42	1.05
ENSPREG00000004321	hal	4	0.18	6.27	0	0	0.1	2
ENSPREG00000003886	ccdc57	4	16.93	69.94	3.72	5.11	2.8	2.2
ENSPREG00000003837	hpxa	4	8	645.71	0.95	0	0	0
ENSPREG00000003692	c8b	4	0.37	16.92	0	0	0	1.72
ENSPREG00000003098	SST	4	5.22	72.98	0	0	48.12	0
ENSPREG00000003034	tfa	4	13.09	1599.82	2.76	0.15	0.21	0.46
ENSPREG00000002710	tfpi2	4	0.81	3.08	0.47	0.51	1.6	1.9
ENSPREG00000002638	cftr	4	36.39	57.21	28.71	33.03	13.34	21.14
ENSPREG00000002552	c4b	4	49.67	63.98	22.05	11.44	13.02	15.56
ENSPREG00000002146	ppdpfa	4	22.23	58.81	30.51	5.01	1.31	4.88
ENSPREG00000001990	piwil1	4	0.1	1.81	0	0	0	0
ENSPREG00000001223	acaca	4	17.91	28.61	16.7	21.44	9.96	10.97
ENSPREG00000000783	selenop2	4	7.82	33.11	2.29	7.45	0	0
ENSPREG00000000349	slc25a10	4	35.15	53.54	40.27	35.24	15.48	19.79
ENSPREG00000000264	abca1a	4	9.21	13.33	10.63	8.58	3.92	3.93
ENSPREG00000000085	fgg	4	1.19	79.89	0.36	0.24	0	0
ENSPREG00000023156	aldoaa	5	32.95	4.9	5.74	4.96	16.44	10.76
ENSPREG00000023135	zgc:92040	5	8.46	10.8	6.83	2.42	0.87	0.58
ENSPREG00000022931	C1QA	5	73.2	31.53	32.23	42.13	18.84	16.36
ENSPREG00000022903	ela2	5	1253.47	537.9	760.1	264.82	0.93	15.83
ENSPREG00000022729	si:ch211-163l21.8	5	2.02	2.39	3.35	1.82	0.53	0.58
ENSPREG00000022501	stat1a	5	82.56	55.71	29.19	22.92	23.04	38.64
ENSPREG00000021771	cpb1	5	1242.38	776.92	872.78	259.73	0.4	4.77
ENSPREG00000021738	si:ch211-106a19.1	5	6.47	5.05	3.81	4.2	1.48	0.96
ENSPREG00000021726	tcn2	5	147	129.31	122.48	194.23	19.86	28.99
ENSPREG00000021662	cel.2	5	5569.57	2094.02	2100.05	979.51	2.94	43.04
ENSPREG00000021646	xirp1	5	14.05	10.76	12.8	16.38	3.24	5.84
ENSPREG00000021611	sdc4	5	10.59	9.47	3.76	3.73	1.67	3.2
ENSPREG00000021552	lgsn	5	3.96	4.03	1.96	2.01	1.61	2.51
ENSPREG00000021523	grtp1b	5	6.8	2.42	1.06	1.91	0	0.27
ENSPREG00000021458	lrrn1	5	9.76	4.56	9.91	6.77	0.24	0.16
ENSPREG00000020991	hexb	5	144.98	81.83	113.5	139.26	44.96	41.9
ENSPREG00000020905	aqp12	5	19.71	12.71	17.38	8.44	0.68	0.37
ENSPREG00000020802	esyt1a	5	8.19	5.44	3.59	4.89	1.05	1.48
ENSPREG00000020797	mdkb	5	55.49	36.08	49.83	48.02	19.87	24.94
ENSPREG00000020720	basp1	5	121.64	28.03	16.3	14.81	17.86	39.98
ENSPREG00000020586	ctsc	5	436.54	252.47	359.63	322.88	116.93	116.99
ENSPREG00000020541	saa	5	266.78	41.65	34.13	25.23	14.01	32.7
ENSPREG00000020388	cavin2a	5	60.44	59.09	54.83	35.15	12.97	23.57
ENSPREG00000020248	fdft1	5	13.51	5.73	3.17	3.13	2.4	8.53
ENSPREG00000020177	ppat	5	5.37	5.31	2.45	5.54	1.08	1.03
ENSPREG00000020061	fn1b	5	55.16	22.72	38.92	18.12	8.23	14.51
ENSPREG00000019998	sgk3	5	12.75	6.45	10.09	10.89	4.52	5.62
ENSPREG00000019871	adgrf3b	5	1.98	2.25	0.61	0.54	0.15	0.17
ENSPREG00000019776	si:ch73-91k6.2	5	49.19	36.05	49.48	47.43	21.33	25.07
ENSPREG00000019657	SLC2A9	5	62.85	39.9	27.91	49.85	10.67	19.39
ENSPREG00000019586	fuca1.2	5	75.74	50.69	56.94	56.88	20.85	23.9
ENSPREG00000019434	s100a1	5	13.39	6.52	0	0	2.71	0.82
ENSPREG00000019376	ctsl.1	5	1283.53	827.8	698.46	713.51	3.33	4.02
ENSPREG00000019273	ankef1a	5	2.14	0.37	0.09	0.09	0.08	1.01
ENSPREG00000019135	si:ch211-81a5.5	5	15.03	0.4	0.09	12.33	0.23	0.27
ENSPREG00000019004	pld3	5	30.28	17.78	27.22	28.15	6.54	15.4
ENSPREG00000018800	lgmn	5	1069.43	689.75	648.29	785.49	66.68	82.74
ENSPREG00000018260	plac8.1	5	584.48	269.1	477.39	418.94	206.74	161.16
ENSPREG00000018191	mfsd4aa	5	4.58	2.49	3.58	4.19	1.06	1.02
ENSPREG00000018079	zgc:103438	5	209.49	135.56	138.81	132.24	25.11	28.47
ENSPREG00000017924	qsox1	5	28.32	25.49	17.2	14.68	7.26	11.04
ENSPREG00000017771	tnfaip6	5	6.45	1.97	6.85	4.65	0.48	0.7
ENSPREG00000017425	rpz5	5	20.3	7.65	18.14	19.33	3.41	4.7
ENSPREG00000017238	tgm2l	5	1.83	2.53	2.16	0.69	0	0
ENSPREG00000016959	RBPMS	5	34.63	26.43	44.15	26.24	8.3	14.28
ENSPREG00000016863	stat2	5	39.26	37.6	18.94	23.98	17.92	20.2
ENSPREG00000016727	endou	5	233.08	210.76	385.62	129.22	0.76	5.43
ENSPREG00000016725	pou2f3	5	2.29	1.29	0.27	0.68	0	0
ENSPREG00000016354	sqlea	5	6.03	5.72	0.56	0.69	0.7	1.91
ENSPREG00000015703	aldocb	5	155.5	107.98	75.19	59.9	58.21	59.83
ENSPREG00000015631	glmp	5	22.56	9.95	14.59	14.79	4.41	8.51
ENSPREG00000015426	gnsb	5	45.18	20.15	27.98	24.08	7.3	7.92
ENSPREG00000015347	si:dkey-28n18.9	5	20.38	9.01	12.48	18.86	0.48	2.31
ENSPREG00000015180	itgb2	5	181.98	77.43	110.38	124.55	58.21	73.41
ENSPREG00000014852	cbln17	5	1.55	1.98	1.95	1.84	0	0
ENSPREG00000014681	prss59.1	5	3048.25	1931.65	2319.28	1319.55	6.07	30.4
ENSPREG00000014552	tpte	5	40.52	13.9	24.38	30.01	1.1	2.35
ENSPREG00000014515	dnase2b	5	11.72	4.46	6.14	4.22	1.3	1.22
ENSPREG00000014256	kif3cb	5	3.49	1.16	2.51	1	0.15	0.33
ENSPREG00000013884	slc25a12	5	27.98	15.16	21.01	30.17	3.57	11.7
ENSPREG00000013752	GCG	5	67.62	44.75	55.39	26.89	15.01	23.73
ENSPREG00000013723	ctsz	5	461.04	256.85	375.75	355.31	123.16	134.22
ENSPREG00000013715	slc13a1	5	2306.81	11.66	6.24	7.2	19.36	13.8
ENSPREG00000013700	pglyrp6	5	345.9	342.28	342.72	119.48	35.31	39.01
ENSPREG00000013304	rab3db	5	9.09	6.48	7.3	8.7	3.53	3.89
ENSPREG00000013235	tspan35	5	27.37	13.5	29.54	30.21	0.12	1.63
ENSPREG00000013200	nelfcd	5	44.68	25.68	35.13	35.91	16.31	17.86
ENSPREG00000012834	SUSD2	5	24.89	13.95	13.73	25.93	2.76	6.73
ENSPREG00000012662	dnase1	5	288.96	271.77	319.63	105.64	1.2	4.37
ENSPREG00000012635	tpm4a	5	96.3	65.71	100.29	95.76	44.22	51.59
ENSPREG00000012564	si:dkey-266f7.9	5	72.43	52.89	68.56	23.25	0	0
ENSPREG00000012343	slc38a9	5	18.16	10.38	13.97	16.42	2.32	5.58
ENSPREG00000012145	frya	5	1.88	1.25	1.01	2.15	0.27	0.68
ENSPREG00000012081	naga	5	25.16	20.18	20.13	18.43	3.45	3.42
ENSPREG00000012038	ponzr1	5	206.85	80.54	126.51	154.87	32.79	62.67
ENSPREG00000011735	si:dkey-19b23.12	5	25.29	10.8	26.03	14.8	1.24	3.37
ENSPREG00000011725	ptf1a	5	4.98	2.46	2.1	2.09	0.18	0
ENSPREG00000011626	grb10b	5	10.36	7.26	3.77	4.25	2.95	2.22
ENSPREG00000011582	tmem106a	5	34.7	19.31	16.35	21.57	8.11	5.87
ENSPREG00000011549	fgl2a	5	117.49	22.38	15.73	10.7	15.31	21.4
ENSPREG00000011269	pibf1	5	7.44	4.99	13.55	6.32	1.62	0.51
ENSPREG00000011178	mfsd11	5	32.59	16.51	26.83	19.88	10.68	11.96
ENSPREG00000011127	lrrc31	5	8.79	4.53	5.59	7.86	2.03	2.29
ENSPREG00000011031	tgfbr2b	5	3.44	2.3	0.57	0.39	1.45	0.81
ENSPREG00000010962	nccrp1	5	22.07	15.44	13.75	9.38	6.05	7.93
ENSPREG00000010912	dnajc6	5	9.64	3.08	4.4	5.67	0.06	0.95
ENSPREG00000010729	si:ch211-255i20.3	5	78.02	30.05	36.08	30.55	0	0.41
ENSPREG00000010546	ttc25	5	1.18	1.03	0	0.18	0	0
ENSPREG00000010434	mfsd12a	5	27.68	19.84	17.48	26.71	9.69	9.63
ENSPREG00000010402	serpine2	5	89.28	73.47	74.58	81.88	34.77	39.18
ENSPREG00000010325	cavin4b	5	6.64	1.77	2.19	6.01	1.17	0.52
ENSPREG00000010257	zgc:153733	5	37.75	4.8	1.83	2.34	3.77	5.05
ENSPREG00000009989	si:dkey-26c10.5	5	93.89	28.64	23.72	33.92	13.08	17.34
ENSPREG00000009584	FLVCR2	5	0.86	1.1	0.5	1.15	0	0
ENSPREG00000009444	npl	5	16.27	8.56	10.47	7.72	2.71	4.28
ENSPREG00000009209	ncf2	5	20.19	10.78	20.28	17.78	7.37	6.87
ENSPREG00000009155	cdx4	5	4.42	0.93	3.05	2.09	0	0
ENSPREG00000009104	ccdc22	5	25.37	22.08	16.66	17.09	10.66	11.27
ENSPREG00000008524	aacs	5	15.5	17.79	17.43	12.57	7.4	5.18
ENSPREG00000008410	nfkbie	5	32.98	22.11	30.41	37.68	13.67	15.17
ENSPREG00000008271	slc39a1	5	23.92	8.81	16.35	12.66	2.96	6.07
ENSPREG00000008215	capn3a	5	1.41	1.15	0	0.68	0	0.09
ENSPREG00000008125	slc35f6	5	68.02	51.05	47.79	51.75	7.52	14.66
ENSPREG00000007628	piezo1	5	13.75	9.54	13.72	11.68	3.14	4.59
ENSPREG00000007569	abcd2	5	9.77	9.87	3.03	3.66	2.38	1.71
ENSPREG00000007492	zgc:174917	5	118.85	40.1	214.65	89.2	3.04	4.01
ENSPREG00000007400	manba	5	43.84	25.26	19.03	23.41	9.69	16.71
ENSPREG00000007188	engase	5	19.94	17.31	9.83	9.11	9.12	17.88
ENSPREG00000007119	scpep1	5	130.39	86.1	107.35	123.56	27.59	34.93
ENSPREG00000006801	idh2	5	65.92	17.44	31.18	42.47	10.27	17.52
ENSPREG00000006224	mmp2	5	4.21	3.47	6	3.62	1.79	0.89
ENSPREG00000006197	renbp	5	29.89	12.39	17.32	19.68	4.66	2.28
ENSPREG00000005965	ankrd13c	5	14.96	10.85	13.63	16.74	4.4	5.5
ENSPREG00000005927	ela3l	5	130.29	54.07	110.1	30.81	0	0.55
ENSPREG00000005883	prss1	5	4972.53	2252.79	2432.43	815.76	3.14	36.58
ENSPREG00000005771	eva1ba	5	31.86	27.47	25.07	20.93	7.25	12.94
ENSPREG00000005562	csf3r	5	15.45	6.47	14.73	9.14	3.49	3.02
ENSPREG00000005438	zgc:112294	5	67.7	36.06	39.25	35.63	0.07	1
ENSPREG00000005419	glb1	5	17.5	9.57	10.02	12.25	3.02	3.93
ENSPREG00000004354	trim35-12	5	5.77	1.86	1.51	2.04	0.61	0.9
ENSPREG00000004330	FABP6	5	68.22	24.48	39.59	37.19	13.98	17.96
ENSPREG00000003924	krt222	5	6.04	4.34	3.71	5.27	1.66	1.54
ENSPREG00000003875	cpa4	5	585.7	207.74	277.77	126.86	0.19	3.51
ENSPREG00000003784	zgc:171592	5	1695.47	263.06	110.31	126.12	0	1.13
ENSPREG00000003639	wdfy2	5	15.05	12.12	8.95	11.05	4.4	3.72
ENSPREG00000003549	GLUL	5	76.94	34.53	31.82	65.98	17	13.97
ENSPREG00000003528	tfeb	5	66.22	18.91	28.75	36.89	3.42	3.58
ENSPREG00000003401	cxcl19	5	175.71	22.78	34.25	91.41	10.04	9
ENSPREG00000003104	si:dkey-65b12.6	5	38.98	26.17	8.8	8.93	2.6	8.04
ENSPREG00000003091	si:dkey-148a17.6	5	13.98	4.57	8.34	7.18	1.91	1.54
ENSPREG00000002893	csf1r	5	9.84	6.19	7.96	8.15	3.05	3.69
ENSPREG00000002847	CPA1	5	2003.84	1760.35	1978.58	747.26	2.66	9.92
ENSPREG00000002826	amn	5	45.22	24.02	17.13	31.15	0	0.23
ENSPREG00000002493	slc30a8	5	15.58	12.59	2.05	21.76	0.38	0.43
ENSPREG00000002455	zgc:112492	5	10.88	9.59	5.27	2.8	3.78	1.98
ENSPREG00000002325	slc22a16	5	0.76	0.83	0.92	0.53	0	0
ENSPREG00000002210	neu1	5	125.66	63.07	84.29	91.98	14.51	38.51
ENSPREG00000002144	si:ch211-15b10.6	5	15.6	6.2	17.24	14.48	3.03	4.23
ENSPREG00000002090	slc15a4	5	15.14	11.65	12.14	15.09	4.87	7.22
ENSPREG00000001845	mpp1	5	128.45	136.43	98.82	115.66	66.68	77.59
ENSPREG00000001747	si:ch211-122f10.4	5	147.48	105.55	90.2	127.09	24.59	29.06
ENSPREG00000001589	pabpc4	5	29.78	16.12	13.58	8.01	0.91	1.04
ENSPREG00000001566	cpvl	5	81.74	48.42	41.92	60.29	9.77	11.26
ENSPREG00000001478	hebp2	5	35.27	22.03	17.3	24.84	3.47	8.74
ENSPREG00000001104	il17rd	5	3.1	0.99	1.23	1.68	0	0.07
ENSPREG00000001086	PLBD2	5	99.6	70.43	48.94	49.25	36.24	36.72
ENSPREG00000001035	pla2g15	5	7.14	6.13	6.57	7.77	2.56	3.58
ENSPREG00000000638	snx9b	5	42.49	37.62	33.09	33.11	17.26	20.76
ENSPREG00000000380	pdia2	5	96.31	80.85	69.6	34.12	1.41	0.85
ENSPREG00000000157	man2b1	5	16.25	13.42	8.23	11.73	5.69	5.18
ENSPREG00000000105	cpe	5	26.96	31.87	23.77	27.18	13.64	13.92
ENSPREG00000000098	asah1a	5	53.94	34.15	41.06	45.29	16.59	15.13
ENSPREG00000022921	si:ch211-263k4.2	2	0.79	2.6	0.43	0.6	4.61	4.02
ENSPREG00000022909	mybpc1	2	0	0.31	0	0	0.9	0.28
ENSPREG00000022845	svild	2	3.8	6.46	3.74	3.74	7.73	6.88
ENSPREG00000022139	NDUFS8	2	60.48	65.85	57.64	65.78	98.59	105.2
ENSPREG00000021923	sh3bgrl	2	82.41	77.67	59.58	78.88	127.27	129.99
ENSPREG00000021911	capn9	2	1.77	1.61	0.39	0.35	5.89	0
ENSPREG00000021506	myom2a	2	0.06	0.03	0	0.01	0.53	0.1
ENSPREG00000021334	glsa	2	10.54	10.49	8.67	8.06	14.03	13.51
ENSPREG00000021173	AR	2	9.65	17.53	12.06	14.14	48.13	30.17
ENSPREG00000021146	zgc:64106	2	27.01	42.13	58.57	41.84	85.51	92.82
ENSPREG00000020528	zgc:85932	2	0.79	5.65	0.9	0.87	6.87	2.46
ENSPREG00000020485	mdh1aa	2	1210.56	1671.88	1160.53	1440.29	2606.38	2227.39
ENSPREG00000019714	chia.1	2	4139.47	10193.2	4713	4149.62	26294.9	17930.7
ENSPREG00000019417	lnx1	2	7.56	6.73	9.69	7.52	18.73	15.01
ENSPREG00000019411	znf395b	2	2.43	2.84	1.77	1.67	4.75	4.43
ENSPREG00000019363	csrp3	2	0.4	0.85	0	0	3.89	0.41
ENSPREG00000019025	gstr	2	141.23	302.35	252.88	254.47	447.23	418.06
ENSPREG00000018832	galnt17	2	0.71	0	0.15	0	2.05	2.01
ENSPREG00000018797	pacsin3	2	0.62	3.88	0.12	0.69	4.03	3.42
ENSPREG00000018656	si:ch211-117c9.5	2	49.01	50.47	36.08	40.28	124.3	58.23
ENSPREG00000017890	SBSPON	2	0.35	1.09	0.59	0.42	3.95	2.54
ENSPREG00000017792	fam98a	2	4	3.2	2.91	3.03	6.9	5.31
ENSPREG00000017414	hif1an	2	30.48	26.94	13.56	14.09	39.53	20.94
ENSPREG00000017360	ndufs6	2	83.78	96.18	76.37	72.24	138.2	122.29
ENSPREG00000017056	igfbp2a	2	0.84	0.21	0.28	0.37	2.87	1.36
ENSPREG00000017053	pbxip1b	2	6.11	7.45	8.12	8.03	18.14	13.14
ENSPREG00000016869	aqp10a	2	0.54	2.62	0.9	1.19	3.64	4.32
ENSPREG00000016719	mylz3	2	0.23	3.08	0.09	0	17.99	7.34
ENSPREG00000016546	ndufa6	2	18.95	18.01	16.08	19.32	28.78	29.26
ENSPREG00000015972	myl2a	2	0.36	2.44	0.15	0.03	7.42	2.14
ENSPREG00000015904	decr1	2	10.08	7.19	7.55	6.19	14.79	14.66
ENSPREG00000015879	pkmb	2	0.42	2.01	0	0	5.06	0.65
ENSPREG00000015656	emilin2a	2	4.61	5.94	1.39	0.39	8.41	0.69
ENSPREG00000015591	me1	2	124.44	305.13	193.87	157.56	427.4	326.56
ENSPREG00000015580	cpox	2	12.09	13.23	5.27	4.82	26.43	12.48
ENSPREG00000015546	cpox	2	82.82	80.83	34.13	32.32	181.43	83.63
ENSPREG00000015388	slc47a1	2	33.79	36.17	33.19	29.74	90.81	46.27
ENSPREG00000015313	si:dkey-85k7.12	2	3.92	7.19	5.4	4.16	10.53	11.68
ENSPREG00000015259	si:dkey-234i14.6	2	1.73	4.88	1.36	1.9	14.81	6.38
ENSPREG00000015107	ndufb5	2	182.02	159.04	148.6	160.94	284.27	252.88
ENSPREG00000015035	trnau1apb	2	8.3	13.15	9.42	10.39	24.59	15.24
ENSPREG00000014999	allc	2	2.76	11.28	5.92	4.28	10.61	12.61
ENSPREG00000014969	selenbp1	2	103.06	163.54	147.56	164.18	355.26	335.17
ENSPREG00000014603	ndufc2	2	133.94	112.2	103.06	130.22	208.99	198.73
ENSPREG00000014601	HNMT	2	14.41	58.52	32.96	29.03	55.56	57.53
ENSPREG00000014546	arxa	2	0.42	1.13	0.5	0.52	1.49	1.37
ENSPREG00000014463	edn2	2	6.49	5.54	0.51	0.6	7.49	6.18
ENSPREG00000014297	hsd17b4	2	31.99	58.31	47.49	55.74	76.7	81.58
ENSPREG00000014214	MYO18B	2	0.03	0.02	0.13	0	1.7	0.44
ENSPREG00000013821	gys1	2	14.83	13.88	8.45	7.15	38.57	15.89
ENSPREG00000013650	ino80	2	3.69	3.7	4.81	4.51	8.01	8.36
ENSPREG00000013539	WDR70	2	11.75	8.85	8.26	8.49	15.52	15.23
ENSPREG00000012937	pdxp	2	13.76	15.22	14.9	12.93	30.27	29.03
ENSPREG00000012487	elovl4b	2	0.1	0.18	0	0	0.34	0.24
ENSPREG00000012307	myl1	2	0	0.18	0	0	0.8	0.33
ENSPREG00000012264	csrp1b	2	31.34	4.84	9.57	7.59	74.64	63.31
ENSPREG00000012219	tnnt2b	2	0.76	1.46	1.43	0.42	15.32	2.32
ENSPREG00000012052	jmjd6	2	9.6	7.8	6.22	6.76	12.92	11.71
ENSPREG00000011866	si:ch73-21k16.5	2	45.26	81.76	51.6	50.96	84.51	77.63
ENSPREG00000011829	NT5E	2	3.38	2.94	3.36	3.84	9.19	7.44
ENSPREG00000011333	ptpn6	2	214.55	87.45	84.49	96.57	191.84	139.3
ENSPREG00000011060	tcap	2	1.46	3.48	0	0	14.25	0.85
ENSPREG00000010938	desma	2	0.33	1.08	0	0.03	9.04	0.81
ENSPREG00000010538	ISYNA1	2	16.55	4.73	3.34	8.04	224.31	153.17
ENSPREG00000010275	vapal	2	92.29	116.26	80.18	99.91	183.83	175.47
ENSPREG00000010243	mylpfa	2	0.87	3.59	0	0.17	37.45	4.88
ENSPREG00000010089	keap1a	2	22.4	25.99	27.96	23.97	103.26	48.6
ENSPREG00000009956	foxq1b	2	8.56	20.36	5.25	5.66	31.84	27.94
ENSPREG00000009885	coro6	2	0	0	0	0	2.72	1.81
ENSPREG00000009825	pfkla	2	70.77	98	43.03	61.25	109.93	105.67
ENSPREG00000009688	gpx1b	2	2134.11	2035.1	2118.99	2261.66	3872.03	3939.87
ENSPREG00000009529	zgc:92140	2	45.73	56.65	55.81	54.01	98.39	87.17
ENSPREG00000008836	plod1a	2	12.06	8.69	5.97	3.71	22.37	9.36
ENSPREG00000008287	cyp1a	2	18.64	38.76	4.2	7.78	60.71	14.65
ENSPREG00000008230	gldc	2	47.33	84.15	87.34	71.9	129.46	139.88
ENSPREG00000007465	HBE1	2	138.48	544.9	286.55	302.37	463.27	451.35
ENSPREG00000007462	atp5f1d	2	419.28	468.71	402.46	522.36	858.45	802.2
ENSPREG00000007401	aldh3b1	2	29.8	27.4	16.47	19.04	33.65	31.83
ENSPREG00000007342	meis2a	2	1.43	1.48	0.86	1.28	4.48	1.95
ENSPREG00000006400	galn	2	0	7.29	0.15	0	9.21	5.26
ENSPREG00000006092	dachd	2	1.66	4.18	1.67	3.03	12.7	7.85
ENSPREG00000006059	nr5a5	2	38.89	61.48	43.98	44.04	95.98	78.99
ENSPREG00000005786	ndufb6	2	240.53	209.78	224.23	236.12	353.33	364.59
ENSPREG00000005588	fkbp4	2	23.21	40.9	26.13	26.39	79.83	55.11
ENSPREG00000005356	mier1b	2	22.22	17.93	14.48	17.84	33.8	28.65
ENSPREG00000005342	CKB	2	126.1	142.36	161.84	167.35	251.67	262.89
ENSPREG00000005177	ugt5b4	2	48.45	112.93	74.91	85.86	188.69	140.05
ENSPREG00000005095	si:dkey-224e22.2	2	4.49	2.62	0.93	1.38	6.79	2.93
ENSPREG00000004181	PYGM	2	63.37	73.47	43.52	47.15	91.71	95.8
ENSPREG00000004118	dpm1	2	11.39	8.4	6.57	6.03	17.64	14.47
ENSPREG00000004034	swap70b	2	38.38	64.2	76.02	58.55	126.87	109.16
ENSPREG00000003995	eef2k	2	9.97	9.98	6.39	5.52	17.95	13.12
ENSPREG00000003712	abcg8	2	58.2	181.53	110.5	91.91	219.93	153.12
ENSPREG00000003256	btd	2	27.85	44.36	37.34	30.4	168.66	49.86
ENSPREG00000003233	tfr1a	2	66.77	66.2	47.96	60.47	115.61	100.75
ENSPREG00000003070	kcnj2b	2	0.1	0.64	0	0	1.3	0.66
ENSPREG00000003027	rsrp1	2	8.7	15.49	6.97	9.16	26.74	17.25
ENSPREG00000002956	actn3b	2	0.08	1.62	0	0.03	3.48	0.52
ENSPREG00000002844	kcnk5b	2	14.43	17.45	15.18	16.37	38.93	25.43
ENSPREG00000002729	si:dkey-183n20.15	2	10.39	8.1	13.3	8.53	37.16	23.94
ENSPREG00000002450	tnnc1b	2	0	2.76	0	0	23.37	2.71
ENSPREG00000002445	neb	2	0.01	0.55	0	0	2.45	0.17
ENSPREG00000001875	si:dkey-239i20.4	2	3.5	6.94	3.59	3.4	8.78	7.91
ENSPREG00000001764	hacl1	2	8.52	14.46	9.07	10.11	21.75	22.79
ENSPREG00000001491	myhb	2	0.19	2.03	0	0.02	6.88	0.85
ENSPREG00000001421	tcp11l1	2	2.46	3.25	1.1	0.62	3.92	3.52
ENSPREG00000000851	zgc:77739	2	760.15	2309.47	1226.06	1566.89	2610.45	2127.15
ENSPREG00000000725	mocs3	2	6.97	12.42	11.23	11.47	35.05	21.99
ENSPREG00000000453	si:dkey-28e7.3	2	8.9	10.4	5.02	7.19	20.31	11.77
ENSPREG00000000406	knop1	2	5.89	10.8	6.36	6.05	16.29	13.46
ENSPREG00000000334	ndufb7	2	269.2	254.38	214.08	307.29	467.83	446.07
