# Supplementary material for: Adaptation responses to salt stress in the gut of Poecilia reticulata
Source: Anim Cells Syst (Seoul). 2025 Jan 18;29(1):84–99. doi: 10.1080/19768354.2025.2451413 (PMC11749108; doi:10.1080/19768354.2025.2451413)
Supplement: Supplemental Material [file TACS_A_2451413_SM9521.zip › Table S3. Transcriptome comparsion of a subset of genes from the Intestine and gill in the guppy.xlsx]

## Sheet: RNA-seq
	Intestine			Gill
	Gene_Name	0‰ versus 18‰ (log2fold)	0‰ versus 35‰ (log2fold)	0‰ versus 30‰ (log2fold)
Slc Transporters	abca1a	-0.307551	-1.50973	-0.280963
	cftr	-0.673447	-1.45268	4.36299
	slc15a2	1.14729	-0.603427	-0.780323
	slc3a1	1.39515	1.60147	-0.660044
	slc39a8	0.967586	1.85211	-0.595798
	slc27a4	-0.273122	-1.16057	-0.563958
	slc5a5	8.09209	7.66513	-1.28854
	slc20a2	0.941851	1.42259	0.405659
	slc5a1	0.965797	0.997564	-10.9189
	slc20a1b	1.10038	0.378081	-1.01585
	slc12a1	1.34508	3.52509	-3.72928
	slc25a55a	0.238943	1.25026	-0.358802
	slc7a9	1.93883	1.25412	0.111597
	abcb11b	-5.96999	-0.614814	-3.99266
	slc25a38a	0.783386	-0.330516	-4.91223
	slc51a	-0.301648	-2.02971	-0.207683
	slc38a4	0.343794	-0.467922	0.29141
	slc16a10	0.145848	-1.76184	-0.17464
	kcnq3	4.90717	4.76208	0.181892
	slc1a1	0.479493	-0.87751	-1.19662
	slc43a1b	-2.85161	-7.65148	0.275311
	atp2a1l	0.678406	7.65549	0.89903
Developmental growth	kdm6bb	0.718918	1.83423	-0.0708912
	utp25	1.41244	1.66372	-0.245744
	hbegfa	0.773878	1.29291	-1.55249
	sema5bb	6.6863	7.37182	0.042666
	pik3cb	0.0369118	0.669974	-0.345328
Epithelial cell differentiation	dnm2b	0.210897	-0.527168	-1.07381
	slc30a8	-0.317018	-5.13183	-1.30105
	nr5a2	2.03618	1.2525	0.0923969
	cdx4	-0.170633	-7.95102	-1.72836
	traf4a	1.77692	0.789977	-0.264327
	stat3	0.859671	0.365739	-0.699622
	pck1	2.40757	0.425335	-4.69289
	cobl	0.65863	-0.245782	-0.280285
	pacsin1b	0.259199	-0.797848	-0.532639
	evplb	0.824428	-0.164094	0.27056
	fosl2	1.03757	1.06173	-1.46254
Aquaporin-mediated-Transpors	aqp1a.1	2.26816	1.51483	0.361519
	aqp10a	-0.653437	1.34833	-9.02747
	aqp11	-1.04437	-0.319182	0.313496
	aqp10b	0.402373	0.026731	-5.14541
	aqp12	-0.413849	-4.87634	-1.41132
Innate immune system	aldoaa	-1.90796	-0.463764	0.798451
	tcn2	0.118092	-2.51396	-1.4601
	hexb	0.0720816	-1.38165	-0.495922
	pld3	0.119049	-1.17452	-0.571722
	qsox1	-0.836377	-1.57411	-0.667281
	tnfaip6	0.355102	-2.82532	-3.12095
	aldocb	-1.04788	-1.15804	-0.153324
	itgb2	-0.230174	-0.994666	-0.754011
	pglyrp6	-0.656796	-3.20959	-0.568064
	fgl2a	-2.49706	-1.95735	0.0741351
	ncf2	0.209936	-1.11856	-1.1118
	prss1	-1.24403	-7.6025	-2.60014
	cxcl19	-0.751218	-3.37324	0.537746
	neu1	-0.184601	-1.88291	-0.530522
	slc15a4	-0.0589176	-1.16585	-0.456574
Oxidative Phosphorylation	cox4i1	0.0195783	0.589725	1.12048
	cox5a	#N/A	#N/A	1.08836
	ndufa1	0.0131752	0.198691	1.18513
	ndufv1	0.0607612	0.622581	1.48156
	uqcrfs1	#N/A	#N/A	0.646798
	uqcrh	-0.22777	0.296789	1.21566
	ndufs1	0.0804678	0.799378	0.862617
	atp6v1a	-0.547571	-0.926467	-0.574992
	atp6v1e1a	-0.0193231	-0.251413	0.0515774
	atp6v1e1b	-0.261658	-0.738209	-1.12021
Cytokine-Cytokine Receptor Interaction	edar	2.78884	3.69055	1.1856
	il12rb2	#N/A	#N/A	-0.022183
	amh	-1.57347	0.365236	-1.53101
	il10	#N/A	#N/A	-1.26983
	il10ra	#N/A	#N/A	-0.971064
numerous genes associated with starch and sucrose metabolism	ugt1a1	#N/A	#N/A	-0.914925
	gys2	-4.31372	-3.8875	-6.91177
	gck	-0.385032	-2.35521	-4.72723
	treh	-0.525141	0.534835	-2.33114
	pygl	-0.731777	-0.893835	-1.01515
	pgm1	-0.41097	0.18521	0.357746
ion transport and transmembrane transport osmotic regulation	slc9a2	#N/A	#N/A	2.97664
	slc13a1	-7.54324	-6.15353	0.644447
	trpv4	2.18922	4.92619	-1.61784
	slc12a2	0.165705	-0.406633	4.38628
	atp1a1a.1	#N/A	#N/A	-0.160381
	slc4a4a	0.724574	0.0471894	1.27793
	slc4a4b	0.477408	-0.661101	0.448174
Phagosome	atp6v1a	-0.547571	-0.926467	-0.574992
	atp6v1b2	-0.607295	0.524475	-0.605643
	nos1	#N/A	#N/A	-3.00954
	calr	0.112392	-0.244087	-1.5544
Steroid Biosynthesis	cyp24a1	-4.09695	-7.68639	-1.25333
	cyp2r1	-1.59856	-0.716612	-3.95629
	ebp	-1.16766	1.25758	-1.68007
	faxdc2	#N/A	#N/A	-1.51068
	hsd17b7	-0.858552	0.369336	0.123224
	lss	-1.49157	3.04739	-1.95536
	nsdhl	-0.940369	0.73713	-1.80603
	soat1	-0.290741	-0.688369	-1.18973
	tm7sf2	-0.232255	1.46395	-3.62273
